# Supplementary material for: Identification of epilepsy related pathways using genome-wide DNA methylation measures: A trio-based approach
Source: PLoS One. 2019 Feb 8;14(2):e0211917. doi: 10.1371/journal.pone.0211917 (PMC6368378; doi:10.1371/journal.pone.0211917)
Supplement: S6 Table — The data is exported via BioMart tool of ENSEMBL. (XLS) [file pone.0211917.s006.xls]

## Sheet: SuppTable6
S6 Table. List of differentially methylated genes within neurotrophin and cancer pathways along with their description and associated phenotypes. The data is exported via BioMart tool of ENSEMBL.
Gene name	Phenotype description	Gene description
ATF4		activating transcription factor 4 [Source:HGNC Symbol;Acc:HGNC:786]
BDNF	BULIMIA NERVOSA SUSCEPTIBILITY TO	brain derived neurotrophic factor [Source:HGNC Symbol;Acc:HGNC:1033]
BDNF	CENTRAL HYPOVENTILATION SYNDROME CONGENITAL	brain derived neurotrophic factor [Source:HGNC Symbol;Acc:HGNC:1033]
BDNF	Obsessive-compulsive disorder	brain derived neurotrophic factor [Source:HGNC Symbol;Acc:HGNC:1033]
BDNF	Ondine syndrome	brain derived neurotrophic factor [Source:HGNC Symbol;Acc:HGNC:1033]
BDNF	WAGR syndrome	brain derived neurotrophic factor [Source:HGNC Symbol;Acc:HGNC:1033]
BID		BH3 interacting domain death agonist [Source:HGNC Symbol;Acc:HGNC:1050]
CCND1	MYELOMA MULTIPLE AMYLOIDOSIS SYSTEMIC INCLUDED	cyclin D1 [Source:HGNC Symbol;Acc:HGNC:1582]
CCND1	VON HIPPEL-LINDAU SYNDROME	cyclin D1 [Source:HGNC Symbol;Acc:HGNC:1582]
CCND1	B-cell chronic lymphocytic leukemia	cyclin D1 [Source:HGNC Symbol;Acc:HGNC:1582]
CCND1	MANTLE CELL LYMPHOMA	cyclin D1 [Source:HGNC Symbol;Acc:HGNC:1582]
CCND1	Multiple myeloma	cyclin D1 [Source:HGNC Symbol;Acc:HGNC:1582]
CDK2		cyclin dependent kinase 2 [Source:HGNC Symbol;Acc:HGNC:1771]
CEBPA	LEUKEMIA ACUTE MYELOID	CCAAT enhancer binding protein alpha [Source:HGNC Symbol;Acc:HGNC:1833]
CEBPA	Acute myeloid leukemia with CEBPA somatic mutations	CCAAT enhancer binding protein alpha [Source:HGNC Symbol;Acc:HGNC:1833]
CEBPA	Acute myeloid leukemia with t(8;21)(q22;q22) translocation	CCAAT enhancer binding protein alpha [Source:HGNC Symbol;Acc:HGNC:1833]
CEBPA	Inherited acute myeloid leukemia	CCAAT enhancer binding protein alpha [Source:HGNC Symbol;Acc:HGNC:1833]
CXCL2		C-X-C motif chemokine ligand 2 [Source:HGNC Symbol;Acc:HGNC:4603]
CXCR4	WHIM SYNDROME	C-X-C motif chemokine receptor 4 [Source:HGNC Symbol;Acc:HGNC:2561]
CXCR4	WHIM SYNDROME	C-X-C motif chemokine receptor 4 [Source:HGNC Symbol;Acc:HGNC:2561]
DAPK1		death associated protein kinase 1 [Source:HGNC Symbol;Acc:HGNC:2674]
GLI1	ELLIS-VAN CREVELD SYNDROME	GLI family zinc finger 1 [Source:HGNC Symbol;Acc:HGNC:4317]
GSTP1		glutathione S-transferase pi 1 [Source:HGNC Symbol;Acc:HGNC:4638]
IGF1R	INSULIN-LIKE GROWTH FACTOR I RESISTANCE TO	insulin like growth factor 1 receptor [Source:HGNC Symbol;Acc:HGNC:5465]
IGF1R	INSULIN-LIKE GROWTH FACTOR I RESISTANCE TO	insulin like growth factor 1 receptor [Source:HGNC Symbol;Acc:HGNC:5465]
IGF1R	Growth delay due to insulin-like growth factor I resistance	insulin like growth factor 1 receptor [Source:HGNC Symbol;Acc:HGNC:5465]
ITGB1		integrin subunit beta 1 [Source:HGNC Symbol;Acc:HGNC:6153]
KIF7	Acrocallosal syndrome	kinesin family member 7 [Source:HGNC Symbol;Acc:HGNC:30497]
KIF7	AL-GAZALI-BAKALINOVA SYNDROME	kinesin family member 7 [Source:HGNC Symbol;Acc:HGNC:30497]
KIF7	HYDROLETHALUS SYNDROME 2	kinesin family member 7 [Source:HGNC Symbol;Acc:HGNC:30497]
KIF7	Acrocallosal syndrome	kinesin family member 7 [Source:HGNC Symbol;Acc:HGNC:30497]
KIF7	Autosomal Recessive Mental Retardation	kinesin family member 7 [Source:HGNC Symbol;Acc:HGNC:30497]
KIF7	Acrocallosal syndrome	kinesin family member 7 [Source:HGNC Symbol;Acc:HGNC:30497]
KIF7	Hydrolethalus	kinesin family member 7 [Source:HGNC Symbol;Acc:HGNC:30497]
KIF7	Multiple epiphyseal dysplasia Al-Gazali type	kinesin family member 7 [Source:HGNC Symbol;Acc:HGNC:30497]
KIF7	Orofaciodigital syndrome type 6	kinesin family member 7 [Source:HGNC Symbol;Acc:HGNC:30497]
MAP2K7		mitogen-activated protein kinase kinase 7 [Source:HGNC Symbol;Acc:HGNC:6847]
MAPK9		mitogen-activated protein kinase 9 [Source:HGNC Symbol;Acc:HGNC:6886]
MSH6	Colorectal cancer hereditary nonpolyposis type 5	mutS homolog 6 [Source:HGNC Symbol;Acc:HGNC:7329]
MSH6	Endometrial Cancer	mutS homolog 6 [Source:HGNC Symbol;Acc:HGNC:7329]
MSH6	MISMATCH REPAIR CANCER SYNDROME	mutS homolog 6 [Source:HGNC Symbol;Acc:HGNC:7329]
MSH6	Constitutional mismatch repair deficiency syndrome	mutS homolog 6 [Source:HGNC Symbol;Acc:HGNC:7329]
MSH6	Lynch syndrome	mutS homolog 6 [Source:HGNC Symbol;Acc:HGNC:7329]
MSH6	Muir-Torre syndrome	mutS homolog 6 [Source:HGNC Symbol;Acc:HGNC:7329]
MTOR	FOCAL CORTICAL DYSPLASIA TYPE II	mechanistic target of rapamycin kinase [Source:HGNC Symbol;Acc:HGNC:3942]
MTOR	SMITH-KINGSMORE SYNDROME	mechanistic target of rapamycin kinase [Source:HGNC Symbol;Acc:HGNC:3942]
MTOR	Epileptic encephalopathy	mechanistic target of rapamycin kinase [Source:HGNC Symbol;Acc:HGNC:3942]
MTOR	SMITH-KINGSMORE SYNDROME	mechanistic target of rapamycin kinase [Source:HGNC Symbol;Acc:HGNC:3942]
MTOR	Isolated focal cortical dysplasia type IIa	mechanistic target of rapamycin kinase [Source:HGNC Symbol;Acc:HGNC:3942]
MTOR	Isolated focal cortical dysplasia type IIb	mechanistic target of rapamycin kinase [Source:HGNC Symbol;Acc:HGNC:3942]
MTOR	Macrocephaly-intellectual disability-neurodevelopmental disorder-small thorax syndrome	mechanistic target of rapamycin kinase [Source:HGNC Symbol;Acc:HGNC:3942]
MYC	BURKITT LYMPHOMA	MYC proto-oncogene, bHLH transcription factor [Source:HGNC Symbol;Acc:HGNC:7553]
MYC	BURKITT LYMPHOMA	MYC proto-oncogene, bHLH transcription factor [Source:HGNC Symbol;Acc:HGNC:7553]
MYC	High grade B-cell lymphoma with MYC and/ or BCL2 and/or BCL6 rearrangement	MYC proto-oncogene, bHLH transcription factor [Source:HGNC Symbol;Acc:HGNC:7553]
MYC	Precursor T-cell acute lymphoblastic leukemia	MYC proto-oncogene, bHLH transcription factor [Source:HGNC Symbol;Acc:HGNC:7553]
NGFR		nerve growth factor receptor [Source:HGNC Symbol;Acc:HGNC:7809]
NTRK3	Congenital mesoblastic nephroma	neurotrophic receptor tyrosine kinase 3 [Source:HGNC Symbol;Acc:HGNC:8033]
NTRK3	Differentiated thyroid carcinoma	neurotrophic receptor tyrosine kinase 3 [Source:HGNC Symbol;Acc:HGNC:8033]
NTRK3	Fibrosarcoma	neurotrophic receptor tyrosine kinase 3 [Source:HGNC Symbol;Acc:HGNC:8033]
PLCB2		phospholipase C beta 2 [Source:HGNC Symbol;Acc:HGNC:9055]
RAC1	MENTAL RETARDATION AUTOSOMAL DOMINANT 48	Rac family small GTPase 1 [Source:HGNC Symbol;Acc:HGNC:9801]
RAC1	Developmental Disorders with Diverse Phenotypes	Rac family small GTPase 1 [Source:HGNC Symbol;Acc:HGNC:9801]
RAC1	Microcephaly-corpus callosum and cerebellar vermis hypoplasia-facial dysmorphism-intellectual disability syndrom	Rac family small GTPase 1 [Source:HGNC Symbol;Acc:HGNC:9801]
RASSF5		Ras association domain family member 5 [Source:HGNC Symbol;Acc:HGNC:17609]
RB1	Bladder Cancer	RB transcriptional corepressor 1 [Source:HGNC Symbol;Acc:HGNC:9884]
RB1	OSTEOGENIC SARCOMA	RB transcriptional corepressor 1 [Source:HGNC Symbol;Acc:HGNC:9884]
RB1	RETINOBLASTOMA	RB transcriptional corepressor 1 [Source:HGNC Symbol;Acc:HGNC:9884]
RB1	Small cell cancer of the lung	RB transcriptional corepressor 1 [Source:HGNC Symbol;Acc:HGNC:9884]
RB1	Hereditary retinoblastoma	RB transcriptional corepressor 1 [Source:HGNC Symbol;Acc:HGNC:9884]
RB1	Monosomy 13q14	RB transcriptional corepressor 1 [Source:HGNC Symbol;Acc:HGNC:9884]
RB1	Non-hereditary retinoblastoma	RB transcriptional corepressor 1 [Source:HGNC Symbol;Acc:HGNC:9884]
RB1	OSTEOSARCOMA	RB transcriptional corepressor 1 [Source:HGNC Symbol;Acc:HGNC:9884]
RB1	Small cell lung cancer	RB transcriptional corepressor 1 [Source:HGNC Symbol;Acc:HGNC:9884]
SKP2		S-phase kinase associated protein 2 [Source:HGNC Symbol;Acc:HGNC:10901]
SLC2A1	DYSTONIA 9	solute carrier family 2 member 1 [Source:HGNC Symbol;Acc:HGNC:11005]
SLC2A1	EPILEPSY IDIOPATHIC GENERALIZED SUSCEPTIBILITY TO 12	solute carrier family 2 member 1 [Source:HGNC Symbol;Acc:HGNC:11005]
SLC2A1	GLUT1 DEFICIENCY SYNDROME 1	solute carrier family 2 member 1 [Source:HGNC Symbol;Acc:HGNC:11005]
SLC2A1	GLUT1 DEFICIENCY SYNDROME 2	solute carrier family 2 member 1 [Source:HGNC Symbol;Acc:HGNC:11005]
SLC2A1	STOMATIN-DEFICIENT CRYOHYDROCYTOSIS WITH NEUROLOGIC DEFECTS	solute carrier family 2 member 1 [Source:HGNC Symbol;Acc:HGNC:11005]
SLC2A1	GLUT1 DEFICIENCY SYNDROME TYPE 1	solute carrier family 2 member 1 [Source:HGNC Symbol;Acc:HGNC:11005]
SLC2A1	GLUT1 DEFICIENCY SYNDROME TYPE 2	solute carrier family 2 member 1 [Source:HGNC Symbol;Acc:HGNC:11005]
SLC2A1	Childhood absence epilepsy	solute carrier family 2 member 1 [Source:HGNC Symbol;Acc:HGNC:11005]
SLC2A1	Encephalopathy due to GLUT1 deficiency	solute carrier family 2 member 1 [Source:HGNC Symbol;Acc:HGNC:11005]
SLC2A1	Hereditary cryohydrocytosis with reduced stomatin	solute carrier family 2 member 1 [Source:HGNC Symbol;Acc:HGNC:11005]
SLC2A1	Paroxysmal dystonic choreathetosis with episodic ataxia and spasticity	solute carrier family 2 member 1 [Source:HGNC Symbol;Acc:HGNC:11005]
SLC2A1	Paroxysmal exertion-induced dyskinesia	solute carrier family 2 member 1 [Source:HGNC Symbol;Acc:HGNC:11005]
SPI1		Spi-1 proto-oncogene [Source:HGNC Symbol;Acc:HGNC:11241]
TERT	APLASTIC ANEMIA APLASTIC ANEMIA SUSCEPTIBILITY TO INCLUDED	telomerase reverse transcriptase [Source:HGNC Symbol;Acc:HGNC:11730]
TERT	DYSKERATOSIS CONGENITA AUTOSOMAL DOMINANT 1	telomerase reverse transcriptase [Source:HGNC Symbol;Acc:HGNC:11730]
TERT	DYSKERATOSIS CONGENITA AUTOSOMAL DOMINANT 2	telomerase reverse transcriptase [Source:HGNC Symbol;Acc:HGNC:11730]
TERT	LEUKEMIA ACUTE MYELOID	telomerase reverse transcriptase [Source:HGNC Symbol;Acc:HGNC:11730]
TERT	MELANOMA CUTANEOUS MALIGNANT SUSCEPTIBILITY TO 9	telomerase reverse transcriptase [Source:HGNC Symbol;Acc:HGNC:11730]
TERT	Pulmonary fibrosis and/or bone marrow failure telomere-related 1	telomerase reverse transcriptase [Source:HGNC Symbol;Acc:HGNC:11730]
TERT	PULMONARY FIBROSIS IDIOPATHIC	telomerase reverse transcriptase [Source:HGNC Symbol;Acc:HGNC:11730]
TERT	DYSKERATOSIS CONGENITA AUTOSOMAL RECESSIVE 4	telomerase reverse transcriptase [Source:HGNC Symbol;Acc:HGNC:11730]
TERT	Clear cell sarcoma of kidney	telomerase reverse transcriptase [Source:HGNC Symbol;Acc:HGNC:11730]
TERT	Dyskeratosis congenita	telomerase reverse transcriptase [Source:HGNC Symbol;Acc:HGNC:11730]
TERT	Familial melanoma	telomerase reverse transcriptase [Source:HGNC Symbol;Acc:HGNC:11730]
TERT	HOYERAAL-HREIDARSSON SYNDROME	telomerase reverse transcriptase [Source:HGNC Symbol;Acc:HGNC:11730]
TERT	Idiopathic aplastic anemia	telomerase reverse transcriptase [Source:HGNC Symbol;Acc:HGNC:11730]
TERT	Idiopathic pulmonary fibrosis	telomerase reverse transcriptase [Source:HGNC Symbol;Acc:HGNC:11730]
TGFBR2	COLORECTAL CANCER HEREDITARY NONPOLYPOSIS TYPE 6	transforming growth factor beta receptor 2 [Source:HGNC Symbol;Acc:HGNC:11773]
TGFBR2	ESOPHAGEAL CANCER ESOPHAGEAL SQUAMOUS CELL CARCINOMA SUSCEPTIBILITY TO INCLUDED	transforming growth factor beta receptor 2 [Source:HGNC Symbol;Acc:HGNC:11773]
TGFBR2	LOEYS-DIETZ SYNDROME 2	transforming growth factor beta receptor 2 [Source:HGNC Symbol;Acc:HGNC:11773]
TGFBR2	Loeys-Dietz syndrome	transforming growth factor beta receptor 2 [Source:HGNC Symbol;Acc:HGNC:11773]
TGFBR2	TGFBR2-Related Loeys-Dietz Syndrome	transforming growth factor beta receptor 2 [Source:HGNC Symbol;Acc:HGNC:11773]
TGFBR2	Familial thoracic aortic aneurysm and aortic dissection	transforming growth factor beta receptor 2 [Source:HGNC Symbol;Acc:HGNC:11773]
TGFBR2	Loeys-Dietz syndrome	transforming growth factor beta receptor 2 [Source:HGNC Symbol;Acc:HGNC:11773]
TGFBR2	Lynch syndrome	transforming growth factor beta receptor 2 [Source:HGNC Symbol;Acc:HGNC:11773]
TGFBR2	Marfan syndrome type 2	transforming growth factor beta receptor 2 [Source:HGNC Symbol;Acc:HGNC:11773]
TGFBR2	Squamous cell carcinoma of the esophagus	transforming growth factor beta receptor 2 [Source:HGNC Symbol;Acc:HGNC:11773]
ZBTB17		zinc finger and BTB domain containing 17 [Source:HGNC Symbol;Acc:HGNC:12936]
